# Supplementary material for: Species Sorting of Benthic Invertebrates in a Salinity Gradient – Importance of Dispersal Limitation
Source: PLoS One. 2016 Dec 22;11(12):e0168908. doi: 10.1371/journal.pone.0168908 (PMC5179068; doi:10.1371/journal.pone.0168908)
Supplement: S1 File — Dataset A: High dispersive (HD) species with planktotrophic larvae development. Dataset B: Intermediate dispersive (ID) species mostly with lecithotrophic larvae development. Dataset C: Low dispersive (LD) species with direct benthic development, often brooding. Positions and water depths of sites are given in S3 File. (XLSX) [file pone.0168908.s001.xlsx]

## Sheet: Dataset A, HD
Estuary id	4			11
Station id	s9			s43			s44			s45			s46	s47	s48	s49	s50	s51	s52	s53	s54	s55	s56	s57	s58	s59	s60			s61			s62			s63			s64			s65			s66
Taxon / sample id	86	87	88	113	114	115	119	120	121	125	126	127	1188	1180	1181	1189	1190	1191	1192	1193	1182	1183	1184	1185	1186	1187	128	129	130	131	132	133	134	135	136	137	138	139	140	141	142	280	281	282	11	12	13	14	15
Abra alba	21	28	42	1	1									16	1		2	1	11	1	25	1	1	1	4		4										1
Abra nitida	1
Abra sp.
Acanthocardia echinata
Amphiura chiajei																												15
Amphiura filiformis	40	109	67																																							4
Amphiura sp.
Angulus tenuis				2			279	238	350	37	41	45								13		21		4	30								13	6	5	7			160	114	160				2	1
Antinoella sarsi						1												1			1		1					2	2	2	9	4						1	1
Arctica islandica	9	10	3																4	1		3	3	1		9	1	2	2	3	13	1									2
Asterias rubens																					1
Cardiidae
Cerastoderma edule																																													12	32	13	1
Cerastoderma glaucum
Cerastoderma scabrum
Cerastoderma sp.
Chamelea gallina	1		2		2	2	1		1				7	3			3		5	30	10	44	40	23		6	1			1	1	3							2	2	1	2		6
Chamelea sp.
Corbula gibba	18	18	15	20	10	14	1	1	3				13	64	2	16	27	2	19	31	54	78	14	14	3	21					1			1			3	1					1		84	110	77	23	15
Echinocardium cordatum	1						1	1					13	12	11	16	18	6	40	7	2	8	5			6	2	2		1	1	2										3	2	2
Echinocardium sp.
Ensis americanus																																2	3	3	4	1		1
Ensis arcuatus																															1
Ensis ensis											1	1																																	1	1
Ensis siliqua
Ensis sp.
Galathowenia oculata	25	17												1							1										1
Glycera alba	1		2											1																	1								1
Glycera rouxii
Glycera sp.
Harmothoe elisabethae
Harmothoe imbricata														6							3											1
Harmothoe impar																																												1
Harmothoe lunulata
Harmothoe nodosa																					1
Harmothoe sp.
Hiatella arctica
Hinia incrassata																					1	1
Hinia pygmaea														17					35		2																		1		1
Hinia reticulata			4	4	1	1							18	4	25	29	11	26	6	8	1	8	3	3	7	1					1	1						1
Hinia sp.
Hyala vitrea
Hydrobia neglecta
Hydrobia sp.																																													81	94	85	57	42
Hydrobia ulvae				321	263	310					1		1			9		188		30	1	160	3	4	16	1											3
Hydrobia ventrosa
Macoma balthica					1													1		3		2			7													4							2	3		1	3
Macoma calcarea									2					27					1		42	4	11	6	11	2											9	2							1		1
Macoma sp.																							1
Magelona alleni			1																																							2	4	3
Magelona minuta
Magelona mirabilis																														2									1
Magelona papillicornis																				1				1
Marenzelleria viridis
Modiolus adriaticus
Modiolus modiolus			1													1			5	4	1	6		5	1	1
Modiolus sp.
Montacuta ferruginosa		16														1			1	3	1											1
Musculus discors
Musculus niger
Musculus sp.
Musculus tumida
Mya arenaria	2	2												2				2											1							2									13	9	2	2	5
Mya sp.																							1
Mya truncata																															1						1	1
Mysella bidentata	25		30	7	4	1	66	40	28	5		2	4	39	3	3	6		11	27	24	19	8	27	12	9	1		2		7	1	3	4	3				64	44	2	1			3	3	1		2
Mysia undata
Mytilidae
Mytilus edulis
Ophiura affinis																															2											4	3	1
Ophiura albida	5	1	17												1	1	1		1		2					3
Ophiura ophiura
Ophiura robusta																											9		16										4	3	2
Ophiura sp.	37	19	1	2	1	1							6	6	11	7		13	22	2	6	2	1	2		6				3	13	8
Ophiura texturata																			1
Owenia fusiformis
Parvicardium ovale	1																								2											1
Pectinaria auricoma	1	4
Pectinaria koreni	4	7				1	3	3	5					9			3			5	6	8	2	4	2					1	3	3							9	22	31
Pectinaria sp.			3
Phaxas pellucidus	2	1	1	1				1	2						1		2		2		2		1		1					2	2	4							1
Pholoe minuta	18	32	27	1	1		13	12	2				15	15	3	4	24	2	20	1	26	15	12	1	5	8	2	1	4	5	8	2			1				3	1		3		2
Pholoe sp.
Phoronida
Phoronis muelleri	37	24	23										3	27	4		1		14		73	7	40		1	21				246		69							3	5			1	3
Phoronis sp.															1						1			2				1	3		61
Polinices montagui
Polinices polianus																																										1
Polinices sp.			1																											2	4	1
Polydora caeca				1									46	32	66	54	55	98	94	7	4	4	6	4	154	8	3		4	1	15	2								1								1
Polydora caulleryi
Polydora ciliata						2																																					7	5
Polydora cornuta
Polydora ligni
Polydora quadrilobata
Polydora sp.
Polynoidae
Prionospio cirrifera
Prionospio fallax						8	2							4	14	1		4	6		1				1
Prionospio sp.
Psammechinus miliaris																																1
Pseudopolydora antennata
Pseudopolydora pulchra																																1
Pygospio elegans																		2
Saxicavella jeffreysi
Scolelepis foliosa
Scolelepis sp.
Scolelepis squamata																																											1
Scrobicularia plana
Spio armata
Spio filicornis							1				2							1											1			1												1
Spio goniocephala																																													3	1		1
Spio martinensis
Spio sp.
Spionidae																															1
Spiophanes bombyx							111	93	140	10	10	11	2	4	9	1	10			24	3	116	27	33	14	16	143	55	139	1	60	98	16	17	7				111	113	154	10	27	27	1		1
Spisula elliptica
Spisula solida
Spisula sp.
Spisula subtruncata	2	1															1		1	1		1	3	3					1		1									1					4	4	2
Streblospio shrubsoli
Strongylocentrotus droebachiensis
Tellina fabula							5	20	7				20	15	20	8	9		23	5	6	38	50	5	55	2	54	19	34	78	57	82	1		2				6	7		17	34
Tellina pusilla
Tellina sp.
Tellinidae													9				2		1				1			1
Thracia phaseolina									1				3										2				1				1	1								2	2
Tridonta borealis
Tridonta elliptica
Tridonta montagui
Trochochaeta multisetosa	2													6							14
Turritella communis
Venerupis pullastra															2								1
Venerupis senegalensis
[truncated: 725 more columns]

## Sheet: Dataset B, ID
Estuary id	4			11
Station id	s9			s43			s44			s45			s46	s47	s48	s49	s50	s51	s52	s53	s54	s55	s56	s57	s58	s59	s60			s61			s62			s63			s64			s65			s66
Taxon / sample id	86	87	88	113	114	115	119	120	121	125	126	127	1188	1180	1181	1189	1190	1191	1192	1193	1182	1183	1184	1185	1186	1187	128	129	130	131	132	133	134	135	136	137	138	139	140	141	142	280	281	282	11	12	13	14	15
Acanthodoris pilosa
Aclis walleri
Acteon tornatilis
Actiniaria
Akera bullata
Alkmaria romijni
Ampharete acutifrons
Ampharete baltica			8																							1
Ampharete finmarchica	2
Ampharete sp.
Ampharetidae																										1
Amphitrite cirrata
Amphitrite sp.
Anaitides groenlandica		1	1				7							3								1				2	4	1	4										2
Anaitides maculata
Anaitides mucosa								2	3				1		1				3				1		1	1																1		1
Anaitides sp.										1									3		2					6
Anaitides subulifera
Anobothrus gracilis
Anoplodactylus petiolatus
Anthozoa		1																					1
Aonides paucibranchiata
Aphrodita aculeata														1
Apistobranchus tullbergi																											1
Aporrhais pespelecani
Aporrhais pespelicani						1													1		1						2	1											3	2
Arenicola marina																																												5
Aricidea jeffreysi
Aricidea minuta
Aricidea suecica														1					4		2		1	1
Asteroidea
Axiognathus squamata
Bittium reticulatum
Bivalvia																														1	1
Brada villosa
Branchiostoma lanceolatum
Buccinidae
Buccinum undatum																	1									1
Capitella capitata						1								4				1	1		1				6	1							10
Capitella sp.
Capitellidae
Capitomastus minima
Caprella linearis
Carcinus maenas		1			1									1		1																	1
Cerianthus lloydi
Chaetozone setosa																				1		2				6	10		12				1						11	7	8
Chaetozone sp.
Chone duneri
Chone infundibuliformis
Cirratulidae																																										1		1
Cirratulus cirratus
Cochlodesma praetenue																													1
Copepoda
Crangon crangon																																1
Crenella decussata
Crisilla semistriata
Crustacea
Cylichna cylindracea																																														1	1
Dasybranchus caducus
Decapoda
Diaphana minuta
Diplocirrus glaucus
Discocelides langi
Dodecaceria concharum
Dosinia lupinus																														1
Echinocyamus pusillus																																1																1
Echinocythereis echinata
Echinodermata
Echinoidea
Echiurus echiurus														2							1
Edwardsia danica
Edwardsia longicornis
Edwardsia sp.													1	2	1						9		3			10	1			12	12											3	21	18
Edwardsia tuberculata
Edwardsiidae																																5
Eteone barbata
Eteone flava
Eteone foliosa
Eteone longa																				1		1	1			2			2										2	2	4		2
Eteone sp.
Eteone spetsbergensis
Eulalia bilineata
Eulalia viridis
Eumida bahusiensis														3			6				3
Eumida sanguinea														1			1		2		4	6	2	1							8	6
Eumida sp.																											1
Eunoe nodosa
Euzonus flabelligerus
Fabricia sabella
Fabricia stellaris
Gari fervensis
Gastropoda
Gattyana cirrosa																					2
Gibbula cineraria
Gibbula tumida
Goniada maculata																																											1
Halacaridae
Harpacticoida
Hauchiella tribullata
Hediste diversicolor						1									1													1					1			16	11	1
Hesionidae
Heteromastus filiformis	5	7	8										1	1					1		2					2												1
Hirudinea
Holothuroidea
Ischnochiton albus
Kefersteinia cirrata
Lacuna divaricata
Lacuna parva
Lacuna vincta
Lanassa venusta
Lanice conchilega		1												20			15		13	25	50	8	23	14	1	10				2	115	17									1	3	4	1
Lapidoplax buski
Lepidochitona cinerea
Lepidochitona sp.
Lepidonotus squamatus
Leptochiton asellus
Levinsenia gracilis
Limapontia capitata
Limapontia depressa
Liocarcinus depurator																																1
Littorina littorea
Littorina saxatilis
Littorina sp.
Lucina borealis
Lumbrineris fragilis
Lunatia alderi
Lunatia catena
Lysilla loveni
Macropodia rostrata
Malacobdella grossa
Malacoceros fuliginosus
Manayunkia aestuarina
Mangelia attenuata
Mediomastus fragilis
Mediomastus sp.
Megamphopus cornutus
Melanella sp.
Microphthalmus aberrans
Microphthalmus sczelkowii
Microphthalmus similis
Microphthalmus sp.
Modiolarca tumida
Naticidae
Neanthes sp.																																		1
Neanthes succinea
Neanthes virens				1	1											1		1	1						1										1										1
Nemertea	1	1	9				1	1	3				3	7	3	5	4	1	6	3	12	3	5		4	16		1	1	2	15	1						1	11	2	17	3	4	1		1	1
Neoamphitrite figulus
Nephtys assimilis																				1									1
Nephtys caeca									1							1	1		2			2	1	1		1				7																		1
Nephtys ciliata		2												1		1					3
Nephtys cirrosa
Nephtys hombergii	1	1		22	18	15	11	7	7		2	1	14	17	11	25	24	11	12	5	11	6	11	8	16		10	5	9	44	11	17	9	8	7				12	12	8		1		8	10	7	8	6
Nephtys incisa
Nephtys longosetosa										3												1		1		3
Nephtys pente																					1
Nephtys sp.													2					8	13		2	6	1	2	8	1																5	8	11
Neptunea antiqua
Nereidae
Nereimyra punctata																																1
Nereis pelagica
Nereis sp.
Nicolea zostericola
Notomastus latericeus
Nucula nitidosa	1		1
Nucula sp.
Nuculoma tenuis		3	1
Nudibranchia
Nymphon brevirostre	1																													1
Nymphon gracile
Nymphon sp.
Odostomia sp.
Onchidorididae
Onchidoris muricata
Onoba aculeus
Onoba semicostata
Ophelia borealis							1	1	2	4	5	2																											12	10	14	6	17	4
Ophelia limacina																						4		3
Ophelia rathkei
Ophelina acuminata																				2					1	8
Ophelina sp.
Ophiodromus flexuosus
Ophiopholis aculeata
Orbinia sp.
Orchomenella nana
Ostracoda
Pagurus bernhardus							1
Pagurus cuanensis
Palaemon adspersus
Palaemon elegans
Palaemon serratus
Pallenidae
Paraedwardsia arenaria
Paraonis fulgens
Petricolaria pholadiformis
Phascolion strombi
Phascolosoma margaritaceum
Pherusa plumosa
Philine aperta	2	3	21										6		2	20	5	7	8	2		2		1	7		1		3										3	2	1		1	4
Philine scabra
Philine sp.
Phyllodocidae																					2				1
Pisione remota
Platynereis dumerilii
Pododesmus patelliformis
Poecilochaetus serpens																																3											3	1
Polycera quadrilineata
Polychaeta																																				1
Polycirrus sp.
Polyplacophora
Pomatoceros triqueter
Pontocrates altamarinus
Porifera
Potamopyrgus antipodarum
Potamopyrgus jenkinsi
Praxillella praetermissa
Priapulus caudatus
Prosobranchia
Protodorvillea kefersteini
Pseudomystides southerni
Pusillina sarsi
Retusa obtusa																							2
Retusa sp.
Retusa truncatula				3																		1	5
Retusa umbilicata
Rhodine gracilior
Rissoa albella
Rissoa membranacea
Rissoa sarsii
Rissoa sp.
Scalibregma inflatum	19	10	146				2							3					1								1		1			1
Scoloplos armiger				1	5	1	23	18	16	3	4	2	7	9	10	4	6		55	8	27	18	4	9	16	79	17	2	8			3	1	4	2	12	5	3	13	8	22	5	9	8		1
Serpulidae
Sigalion mathildae
Sipunculoidea
Sphaerodorum flavum
Spirorbis sp.
Sthenelais limicola
Streptosyllis websteri
Syllidae
Syllidia armata
Synaptidae
Synelmis klatti
Tectura sp.
Tectura testudinalis															2
Tectura virginea
Terebellidae																													1
Terebellides stroemi
Tharyx marioni
Thelepus cincinnatus
Thyasira flexuosa	34	11	9
Thyasira sarsii
Tonicella marmorea
Tonicella rubra
Travisia forbesii
Triphoroidea
Turbellaria	1																															1
Vitreolina philippi
[truncated: 714 more columns]

## Sheet: Dataset C, LD
Estuary id	4			11
Station id	s9			s43			s44			s45	s46	s47	s48	s49	s50	s51	s52	s53	s54	s55	s56	s57	s58	s59	s60			s61			s62			s63	s64			s66
Taxon / sample id	86	87	88	113	114	115	119	120	121	125	1188	1180	1181	1189	1190	1191	1192	1193	1182	1183	1184	1185	1186	1187	128	129	130	131	132	133	134	135	136	137	140	141	142	11	12	13	14	15	16	17	18	19	20	21	22
Ampelisca brevicornis		1		10	23	20	4	2	5		1	73	4	23	129	13	8	6	3	5	7	2	27	8	45	51	37	6	22	9		1			16	10	16							6	6	4	2		1
Ampelisca diadema
Ampelisca typica
Amphipoda
Ampithoe rubricata
Aoridae
Apherusa bispinosa
Argissa hamatipes
Athanas nitescens
Atylus swammerdami
Atylus vedlomensis																												1
Autolytus sp.
Bathyporeia elegans
Bathyporeia gracilis
Bathyporeia guilliamsoniana
Bathyporeia pelagica
Bathyporeia pilosa							4	4	4
Bathyporeia sarsi
Bathyporeia sp.																					1													1
Bathyporeia tenuipes
Bodotria scorpioides
Callianassa subterranea
Calliopius laeviusculus
Caprella septentrionalis punctata
Caprella sp.
Cheirocratus sp.
Cheirocratus sundevalli
Corophiidae
Corophium acherusicum
Corophium affine																																																	2
Corophium bonelli
Corophium crassicorne																								1
Corophium insidiosum
Corophium multisetosum
Corophium sp.
Corophium volutator
Cumopsis goodsir
Cyathura carinata
Cyprideis torosa
Dexamine spinosa
Diastylis bradyi											2			1	1								4																							1
Diastylis laevis								3
Diastylis lucifera
Diastylis rathkei	30	13	11						2		4	1	3	2	1	1		1																	1		1
Diastylis sp.
Enchytraeidae
Erichtonius sp.
Ericthonius brasiliensis
Ericthonius sp.
Eudorella emarginata
Eudorella truncatula							1
Eudorellopsis deformis
Eurydice pulchra
Exogone hebes
Exogone naidina
Exogone sp.														1
Gammarellus homari
Gammarus locusta
Gammarus oceanicus
Gammarus salinus
Gammarus sp.
Gammarus zaddachi
Gastrosaccus spinifer							2					1								1		1
Harpinia antennaria
Haustorius arenarius
Hippomedon denticulatus
Idotea balthica
Idotea chelipes
Idotea pelagica
Idotea sp.
Idotea viridis
Iphinoe trispinosa
Isaeidae
Ischyrocerus anguipes
Jaera albifrons
Jaera sp.
Lamprops fasciata							3											1	1	2		4		5
Lembos longipes
Leptognathia longiremis
Leucon acutirostris
Leucon nasica																														1
Lysianassidae
Maera loveni
Maldane sarsi																												1
Melita palmata
Microdeutopus anomalus
Microdeutopus gryllotalpa
Microdeutopus sp.																														3
Microdeutopus versiculatus
Microprotopus maculatus																																															2
Mysidacea
Mysis oculata
Neomysis integer
Oligochaeta					1					1																					1	4	12					21	152	142	44	112	1	9	74	3	12	4	11
Pariambus typicus
Perioculodes longimanus																		1			1	2
Petalosarsia declivis
Photis longicaudata
Phoxocephalidae
Phoxocephalus holboelli
Phthisica marina
Pontoporeia femorata
Protomedeia fasciata																			1
Pseudocuma sp.
Schistomysis ornata
Sphaeroma hookeri
Sphaeroma rugicauda
Sphaerosyllis erinaceus
Sphaerosyllis hystrix
Sphaerosyllis sp.
Sphaerosyllis tetralix
Synchelidium maculatum
Tanaidae
Tanaissus lilljeborgi
Tubifex costatus
Tubificidae
Tubificoides benedii															1				1		1		1
Tubificoides sp.
Typhlotanais aequiremis
Urothoe brevicornis
Urothoe grimaldi
Urothoe sp.
Westwoodilla caecula							1		2							1									1										1	1
[truncated: 640 more columns]
