# Supplementary material for: Species Sorting of Benthic Invertebrates in a Salinity Gradient – Importance of Dispersal Limitation
Source: PLoS One. 2016 Dec 22;11(12):e0168908. doi: 10.1371/journal.pone.0168908 (PMC5179068; doi:10.1371/journal.pone.0168908)
Supplement: S2 File — Matrix A: High dispersive (HD) species with planktotrophic larvae development. Matrix B: Intermediate dispersive (ID) species mostly with lecithotrophic larvae development. Matrix C: Low dispersive (LD) species with direct benthic development, often brooding. Filled box denotes presence and unfilled denotes absence. Columns representing estuaries are ordered after falling estuary salinity from left to right. Rows representing species are sorted after falling row sums (richness) from top to bottom. In the matrix of HD species (Matrix A) grey boxes indicate species recorded from the low saline SW Baltic Sea, South of the Danish Straits, and black boxes indicate species never recorded south of the Danish Straits i.e. at salinities < ca. 18 psu. (XLSX) [file pone.0168908.s002.xlsx]

## Sheet: Matrix A, HD
Species / Estuary id nr	11	4	16	39	20	13	44	14	21	31	19	17	25	37	29	12
Mya arenaria
Macoma balthica
Mytilus edulis
Corbula gibba																																warnemunde
Hydrobia ulvae
Pygospio elegans
Mysella bidentata																																kiel
Abra alba																																Neustadt W Østersø, S Østersø Zettler
Asterias rubens																																8psuRugen, JMBAUK 1961, 41 Binyon
Pectinaria koreni
Pholoe minuta																																mid Ostsee
Harmothoe imbricata																																Sudfinland!
Cerastoderma edule																																botnbugt
Parvicardium ovale																																gedser
Polydora ciliata																																Kieler Bugt Brackw
Phaxas pellucidus																																kiel
Angulus tenuis	1			1	1	1	1	1				1		1	1																	storebælt
Polydora caeca																																Kieler Bugt
Antinoella sarsi
Harmothoe impar																																kieler Bugt, *mulig syn m H. elisabethae
Ophiura albida																																S Baltic, Zettleretal2007
Cerastoderma glaucum
Polydora cornuta																																estuarine spec poossily P. ligni
Spisula subtruncata	1	1	1			1	1		1	1					1																	Bæltene Svendborgsund
Macoma calcarea																																Bornholm, S Baltic Zettler
Arctica islandica																																Bornholm Warnemunde
Hinia reticulata																																16psuKieler B
Trochochaeta multisetosa																																Mecklenb B
Prionospio fallax																																kieler Bugt
Modiolus modiolus	1	1	1		1	1		1	1
Scrobicularia plana
Spio filicornis																																kieler Bugt, S Baltic Zettler
Polydora ligni																																Wismar B
Pseudopolydora pulchra																																oresund
Hydrobia ventrosa
Magelona alleni	1	1	1				1						1																			kattegt
Phoronis muelleri	1	1	1	1			1
Mya truncata
Streblospio shrubsoli
Musculus discors
Polydora quadrilobata																																kieler B, S Baltic Zettler
Turritella communis						1		1	1					1
Hiatella arctica																																Kiel
Tellina fabula	1		1	1						1
Hinia pygmaea	1		1				1		1
Spiophanes bombyx	1		1	1				1																								oresund
Glycera alba	1	1	1				1																									oresund kieler B larven?
Psammechinus miliaris	1		1							1
Musculus niger									1																							oresund
Ensis sp.	1						1	1
Spio goniocephala						1		1
Pectinaria auricoma	1	1					1
Thracia phaseolina	1		1	1																												oresund
Amphiura filiformis	1	1	1																													W Ostsee?
Echinocardium cordatum	1	1	1
Galathowenia oculata	1	1	1																													kattegat
Abra nitida	1	1	1
Harmothoe elisabethae
Musculus tumida								1		1
Ophiura affinis	1									1
Cerastoderma scabrum	1							1
Ensis ensis	1						1
Harmothoe nodosa	1					1																										anholt
Tellimya ferruginosa	1					1																										kattegat
Chamelea gallina		1	1																													N oresund
Polinices sp.	1	1
Hydrobia neglecta
Marenzelleria viridis
Amphiura sp.								1
Harmothoe lunulata								1																								oresund bælt?
Spio armata								1																								ven
Ensis siliqua							1																									kattegat
Polydora caulleryi							1																									oresund
Strongylocentrotus droebachiensis						1
Pseudopolydora antennata			1																													kieler B
Acanthocardia echinata	1																															kattegat
Glycera sp.	1
Magelona papillicornis	1																															kieler b, M. mirabilis???
Polinices polianus	1
Scolelepis foliosa																																oresund n
Scolelepis squamata	1																															oresund n
Venerupis pullastra	1																															kattegat mest Nordl
Amphiura chiajei	1
Echinocardium sp.	1
Ensis americanus	1																															N Kattegat
Ensis arcuatus	1
Hinia incrassata	1
Magelona mirabilis	1																															M papillicornis????
Mysia undata	1
Ophiura robusta	1
Ophiura texturata	1
Saxicavella jeffreysi	1
Spisula elliptica	1																															kattegat
	Filled box = presesence

## Sheet: Matrix B, ID
Species / Estuary id nr	11	4	16	39	20	13	44	14	21	31	19	17	25	37	29	12
Heteromastus filiformis	1	1	1	1	1	1	1	1	1	1	1		1	1	1	1															16
Hediste diversicolor	1			1	1	1	1	1	1	1	1	1	1	1	1	1															15
Capitella capitata	1		1	1	1	1	1	1	1	1	1		1		1																13
Eteone longa	1			1		1	1	1	1	1	1	1	1	1	1																13
Nephtys hombergii	1	1	1	1	1	1	1	1	1	1		1		1																	13
Scoloplos armiger	1		1	1	1	1	1	1	1	1	1	1		1																	13
Neanthes virens	1		1		1	1	1	1	1	1				1	1	1															12
Neanthes succinea					1	1	1	1	1	1			1	1	1	1															10
Retusa truncatula	1		1		1	1	1	1	1					1	1																10
Carcinus maenas	1	1				1		1	1	1		1			1																9
Ampharete baltica	1	1	1	1		1		1	1					1																	9
Anaitides mucosa	1			1		1	1	1	1				1	1																	9
Nephtys caeca	1			1		1	1	1	1	1		1																			9
Aricidea suecica	1			1		1	1		1	1					1																8
Crangon crangon	1		1		1	1		1	1						1																8
Littorina littorea				1	1	1		1		1				1	1																8
Anaitides groenlandica	1	1	1	1		1			1			1																			8
Scalibregma inflatum	1	1	1	1			1	1				1																			8
Nereimyra punctata	1		1	1		1	1	1		1																					8
Bittium reticulatum				1	1	1		1		1				1																	7
Lepidonotus squamatus	1		1			1	1	1	1																						6
Nephtys ciliata	1	1	1			1	1		1																						7
Philine aperta	1	1	1			1	1		1																						7
Rissoa membranacea								1	1		1				1	1															5
Eumida sanguinea	1			1		1	1								1																6
Arenicola marina	1			1				1		1				1																	6
Retusa obtusa	1					1	1		1					1																	6
Tectura testudinalis	1			1		1	1			1																					6
Anaitides maculata	1		1			1	1		1																						6
Nephtys longosetosa	1					1	1	1	1																						6
Potamopyrgus antipodarum										1			1		1	1															4
Rissoa sarsii						1		1	1					1																	4
Pherusa plumosa	1					1	1		1																						5
Terebellides stroemi			1			1	1		1																						5
Echinocyamus pusillus	1			1		1	1																								5
Thyasira flexuosa	1	1	1			1																									5
Manayunkia aestuarina				1						1						1															3
Littorina saxatilis										1				1	1																3
Palaemon adspersus								1					1		1																3
Fabricia sabella						1				1				1																	3
Kefersteinia cirrata								1	1					1																	3
Mediomastus sp.	1							1						1																	3
Lacuna vincta	1							1				1																			3
Akera bullata	1								1		1																				4
Platynereis dumerilii								1		1	1																				3
Cylichna cylindracea	1			1						1																					4
Ampharete finmarchica	1	1							1																						4
Limapontia capitata						1	1		1																						3
Neoamphitrite figulus						1	1		1																						3
Pusillina sarsi						1	1		1																						4
Asteroidea					1	1		1																							3
Ophelia borealis	1			1				1																							4
Ampharete acutifrons			1			1	1																								4
Eulalia bilineata	1					1	1																								3
Streptosyllis websteri				1		1	1																								4
Chaetozone setosa	1			1		1																									4
Lanice conchilega	1	1	1																												4
Potamopyrgus jenkinsi										1						1															2
Alkmaria rominji				1										1																	2
Eteone flava	1													1																	2
Microphthalmus sczelkowii	1													1																	2
Syllidia armata								1						1																	2
Onoba semicostata										1	1																				3
Buccinum undatum	1								1																						3
Eteone foliosa	1								1																						3
Notomastus latericeus						1			1																						2
Priapulus caudatus			1						1																						3
Sipunculoidea						1			1																						2
Aricidea jeffreysi	1							1																							2
Modiolarca tumida				1				1																							3
Nicolea zostericola	1							1																							2
Ophelia rathkei				1				1																							2
Lacuna parva						1	1																								2
Ophelia limacina	1					1																									2
Aricidea minuta	1			1																											2
Ophiodromus flexuosus			1	1																											3
Aporrhais pespelecani	1		1																												2
Echiurus echiurus	1		1																												3
Eteone barbata	1		1																												2
Nephtys pente	1		1																												3
Philine scabra	1		1																												3
Nucula nitidosa	1	1																													3
Nuculoma tenuis	1	1																													3
Nymphon brevirostre	1	1																													2
Palaemon elegans															1																1
Palaemon serratus															1																1
Crisilla semistriata											1																				1
Capitomastus minima									1																						1
Diaphana minuta									1																						1
Limapontia depressa									1																						1
Acanthodoris pilosa									1																						1
Onchidoris muricata									1																						2
Protodorvillea kefersteini									1																						1
Mediomastus fragilis								1																							1
Retusa umbilicata								1																							2
Lepidochitona cinerea						1																									1
Leptochiton asellus						1																									2
Lunatia catena						1																									1
Petricolaria pholadiformis						1																									1
Pseudomystides southerni						1																									1
Malacoceros fuliginosus					1																										2
Aonides paucibranchiata				1																											1
Nereis pelagica				1																											2
Eteone spetsbergensis			1																												1
Aphrodita aculeata	1																														2
Cerianthus lloydii	1																														2
Cirratulus cirratus	1																														2
Goniada maculata	1																														2
Ophelina acuminata	1																														2
Phascolion strombi	1																														2
Praxillella praetermissa	1																														2
Vitreolina philippi	1																														2
Amphitrite cirrata	1																														1
Anaitides subulifera	1																														1
Anobothrus gracilis	1																														1
Apistobranchus tullbergi	1																														1
Axiognathus squamata	1																														1
Chone infundibuliformis	1																														1
Cochlodesma praetenue	1																														1
Discocelides langi	1																														1
Dodecaceria concharum	1																														1
Dosinia lupinus	1																														1
Edwardsia danica	1																														1
Edwardsia longicornis	1																														1
Eumida bahusiensis	1																														1
Gattyana cirrosa	1																														1
Liocarcinus depurator	1																														1
Lucina borealis	1																														1
Lunatia alderi	1																														1
Megamphopus cornutus	1																														1
Microphthalmus aberrans	1																														1
Nephtys assimilis	1																														1
Orchomenella nana	1																														1
Pagurus bernhardus	1																														1
Paraedwardsia arenaria	1																														1
Poecilochaetus serpens	1																														1
Pomatoceros triqueter	1																														1
Tharyx marioni	1																														1
	Filled box = presence

## Sheet: Matrix C, LD
Species / Estuary id nr	11	4	16	39	20	13	44	14	21	31	19	17	25	37	29	12
Microdeutopus gryllotalpa			1	1	1	1	1	1	1	1	1	1	1	1	1	1
Tubificoides benedii	1		1	1		1	1	1	1	1	1	1	1	1	1	1
Corophium insidiosum				1	1	1	1	1	1	1	1		1	1		1
Corophium volutator						1		1	1	1	1		1	1	1	1
Diastylis rathkei	1	1	1	1			1		1			1			1
Gastrosaccus spinifer	1		1	1		1	1			1		1		1
Gammarus locusta								1	1	1			1	1	1	1
Ampelisca brevicornis	1	1				1		1							1
Gammarus zaddachi				1						1		1	1		1
Jaera albifrons				1						1		1		1	1
Idotea balthica								1		1				1		1
Idotea viridis										1	1				1	1
Exogone sp.	1			1				1						1
Pariambus typicus	1				1				1	1
Phthisica marina	1			1				1	1
Jaera sp.														1	1	1
Melita palmata										1				1		1
Gammarus salinus										1				1	1
Diastylis bradyi	1		1					1
Protomedeia fasciata	1		1			1
Gammarus oceanicus													1			1
Sphaeroma hookeri										1						1
Corophium multisetosum									1						1
Microdeutopus anomalus							1								1
Neomysis integer														1	1
Bathyporeia elegans	1													1
Idotea chelipes								1						1
Atylus vedlomensis	1											1
Eudorella truncatula	1								1
Maldane sarsi	1								1
Bathyporeia guilliamsoniana				1				1
Bathyporeia pilosa	1							1
Bathyporeia sarsi				1				1
Ericthonius brasiliensis				1				1
Corophium crassicorne	1		1
Cyprideis torosa																1
Sphaeroma rugicauda																1
Tubifex costatus																1
Cyathura carinata														1
Corophium acherusicum													1
Ampithoe rubricata												1
Calliopius laeviusculus												1
Cheirocratus sp.										1
Erichtonius sp.							1			1
Phoxocephalus holboelli										1
Corophium bonelli									1
Exogone naidina									1
Isaeidae									1
Ampelisca diadema								1
Caprella septentrionalis punctata								1
Dexamine spinosa								1
Eurydice pulchra								1
Haustorius arenarius								1
Microdeutopus versiculatus							1
Bodotria scorpioides				1
Sphaerosyllis hystrix				1
Pontoporeia femorata			1
Diastylis laevis	1
Perioculodes longimanus	1
Argissa hamatipes	1
Atylus swammerdami	1
Corophium affine	1
Diastylis lucifera	1
Hippomedon denticulatus	1
Lamprops fasciata	1
Leucon nasica	1
Microprotopus maculatus	1
Photis longicaudata	1
Schistomysis ornata	1
Westwoodilla caecula	1
	Filled box = presence
